# Supplementary material for: Polydioxanone-Based Membranes for Bone Regeneration
Source: Polymers (Basel). 2021 May 21;13(11):1685. doi: 10.3390/polym13111685 (PMC8196877; doi:10.3390/polym13111685)
Supplement: Supplementary file 1 [file polymers-13-01685-s001.zip]

Archive with 1 entries (1 files):
- polymers-1203010-supplementary.pdf
